# Supplementary material for: ARGET-ATRP-Mediated Grafting of Bifunctional Polymers onto Silica Nanoparticles Fillers for Boosting the Performance of High-Capacity All-Solid-State Lithium–Sulfur Batteries with Polymer Solid Electrolytes
Source: Polymers (Basel). 2024 Apr 17;16(8):1128. doi: 10.3390/polym16081128 (PMC11054452; doi:10.3390/polym16081128)
Supplement: Supplementary file 1 [file polymers-16-01128-s001.zip]

Archive with 1 entries (1 files):
- polymers-2925490-supplementary.pdf
